# Supplementary material for: Genomic Characterization and Functional Evaluation of Eurotium cristatum EC-520: Impacts on Colon Barrier Integrity, Gut Microbiota, and Metabolite Profile in Rats
Source: Foods. 2025 Apr 29;14(9):1569. doi: 10.3390/foods14091569 (PMC12071741; doi:10.3390/foods14091569)
Supplement: Supplementary file 1 [file foods-14-01569-s001.zip]

Archive with 7 entries (7 files):
- Figure S7.tif
- Figure S1.tif
- Figure S2.tif
- Figure S3.tif
- Figure S4.tif
- Figure S5.tif
- Figure S6.tif
